# Supplementary material for: The Association Between Head Trauma and BPPV: A Nested Case-Control Study Using a National Health Screening Cohort
Source: Diagnostics (Basel). 2025 Aug 27;15(17):2171. doi: 10.3390/diagnostics15172171 (PMC12427819; doi:10.3390/diagnostics15172171)
Supplement: Supplementary file 1 [file diagnostics-15-02171-s001.zip]

Archive with 1 entries (1 files):
- diagnostics-3791509-supplementary.pdf
